# Supplementary material for: The m6A-Related Long Noncoding RNA Signature Predicts Prognosis and Indicates Tumor Immune Infiltration in Ovarian Cancer
Source: Cancers (Basel). 2022 Aug 22;14(16):4056. doi: 10.3390/cancers14164056 (PMC9406778; doi:10.3390/cancers14164056)
Supplement: Supplementary file 1 [file cancers-14-04056-s001.zip]

Archive with 1 entries (1 files):
- cancers-1826530-supplementary.pdf
